# Supplementary material for: Estimation of Genetic Parameters for Pork Quality, Novel Carcass, Primal-Cut and Growth Traits in Duroc Pigs
Source: Animals (Basel). 2020 Apr 30;10(5):779. doi: 10.3390/ani10050779 (PMC7278482; doi:10.3390/ani10050779)
Supplement: Supplementary file 1 [file animals-10-00779-s001.zip]

Archive with 1 entries (1 files):
- animals-781290-supplementary.xlsx
