# Supplementary material for: Estimation of Genetic Parameters for Pork Quality, Novel Carcass, Primal-Cut and Growth Traits in Duroc Pigs
Source: Animals (Basel). 2020 Apr 30;10(5):779. doi: 10.3390/ani10050779 (PMC7278482; doi:10.3390/ani10050779)
Supplement: Supplementary file 1 [file animals-10-00779-s001.zip › animals-781290-supplementary.xlsx]

## Sheet: Sheet1
	ADG	BLFT	BL	BLW	BRW	BW	BWR	DL1	DL2	DLP	DP	GBF	GI	GLD	HCW	LA	LC	LJPC	LL	L*	a*	b*	LNC	LNM	LpHA	LW	RMD	SRW	SW	TBLW	TBW	THW	TPW	TW	UBLW	UBW	UHW	ULW	USW
ADG	0.28 ± 0.07	-0.00 ± 0.29	0.02 ± 0.38	-0.22 ± 0.14	-0.02 ± 0.20	0.26 ± 0.22	0.24 ± 0.06	0.18 ± 0.18	-0.14 ± 0.19	-0.12 ± 0.30	0.44 ± 0.19	-0.14 ± 0.16	0.74 ± .78	-0.24 ± 0.16	0.93 ± 0.04	-0.08 ± 0.15	0.42 ± 0.28	-0.18 ± 0.18	-0.12 ± 0.17	-0.05 ± 0.17	-0.02 ± 0.17	0.01 ± 0.16	-0.10 ± 0.23	0.04 ± .14	0.11 ± 0.16	0.97 ± 0.04	-0.09 ± 0.15	0.14 ± 0.17	0.23 ± 0.40	0.46 ± 0.18	-0.02 ± 0.17	-0.12 ± 0.15	0.18 ± 0.26	-0.26 ± 0.17	0.50 ± 0.19	0.12 ± 0.23	-0.10 ± 0.18	-0.02 ± 0.17	0.19 ± 0.20
BLFT	0.0419558	0.31 ± 0.11	-0.66 ± 0.64	-0.21 ± 0.01	-0.36 ± 0.07	-0.53 ± 0.66	0.21 ± 0.64	-0.50 ± 0.39	-0.48 ± 0.31	0.12 ± 0.07	-0.29 ± 0.05	0.99 ± 0.07	-0.14 ± 0.70	-0.38 ± 0.28	0.31 ± 0.25	-0.49 ± 0.25	-0.68 ± 0.62	-0.42 ± 0.03	-0.02 ± 0.26	0.15 ± 0.28	-0.14 ± 0.24	0.02 ± 0.26	-0.47 ± 0.51	0.32 ± 0.25	0.02 ± 0.31	0.09 ± 0.28	-0.15 ± 0.26	-0.58 ± 0.15	0.04 ± 0.46	0.37 ± 0.30	-0.47 ± 0.01	-0.87 ± 0.06	-0.58 ± 0.31	-0.25 ± 0.06	0.09 ± 0.38	-0.16 ± 0.37	-0.49 ± 0.14	0.29 ± 0.23	-0.45 ± 0.31
BL	0.237061	0.118709	0.19 ± 0.08	0.36 ± 0.31	0.33 ± 0.41	-0.12 ± 0.52	0.08 ± 0.06	0.48 ± 0.52	0.51 ± 0.55	-0.14 ± 0.19	-0.20 ± 0.57	-0.74 ± 0.33	0.52 ± 0.06	-0.26 ± 0.35	0.71 ± .01	0.03 ± 0.30	-0.07 ± 0.61	0.28 ± 0.40	0.97 ± 0.59	-0.06 ± 0.32	0.23 ± 0.41	0.10 ± 0.30	0.17 ± 0.48	0.14 ± 0.25	0.23 ± 0.30	0.23 ± 0.34	-0.08 ± 0.27	0.81 ± 0.53	-0.66 ± 0.51	-0.40 ± 0.40	-0.23 ± 0.35	0.28 ± 0.33	-0.52 ± 0.71	-0.00 ± 0.49	0.02 ± 0.39	-0.78 ± 0.66	-0.03 ± 0.33	0.05 ± 0.33	-0.65 ± 0.67
BLW	0.308945	-0.0397914	0.330255	0.40 ± 0.06	0.20 ± 0.07	0.14 ± 0.54	-.48 ± 0.33	0.99 ± 0.00	0.99 ± 0.00	0.01 ± 0.35	0.01 ± 0.05	-0.45 ± 0.11	0.12 ± 0.56	0.77 ± 0.08	0.47 ± 0.11 *	0.79 ± 0.06	0.88 ± 0.18	-0.07 ± 0.14	0.21 ± 0.13	0.12 ± 0.13	-0.02 ± 0.14	0.08 ± 0.13	0.15 ± 0.22	-0.21 ± 0.12	-0.17 ± 0.05	0.11 ± 0.14	0.72 ± 0.07	0.21 ± 0.11	0.52 ± 0.07	-.01 ± 0.17	-0.08 ± 0.14	0.46 ± 0.10	0.09 ± 0.17	0.30 ± 0.05	0.09 ± 0.17	-0.47 ± 0.17	0.29 ± 0.13	0.72 ± 0.08	-0.21 ± 0.15
BRW	0.180686	-0.0569679	0.227327	0.374525	0.19 ± 0.05	-0.37 ± 0.06	0.31 ± 0.06	0.25 ± 0.21	0.26 ± 0.22	-0.56 ± 0.32	N/A	-0.75 ± 0.13	0.22 ± 0.07	0.06 ± 0.19	0.33 ± 0.03 *	0.19 ± 0.17	0.10 ± 0.09	0.07 ± 0.20	0.54 ± 0.17	-0.01 ± 0.16	-0.10 ± 0.19	-0.19 ± 0.15	-0.09 ± 0.27	0.09 ± 0.08	0.36 ± 0.18	0.07 ± 0.20	0.11 ± 0.17	0.71 ± 0.14	-0.30 ± 0.33	-0.31 ± 0.24	0.25 ± 0.07	0.44 ± 0.16	0.32 ± 0.25	0.40 ± .0.17	0.06 ± 0.24	0.04 ± 0.28	0.13 ± 0.20	0.02 ± 0.20	0.31 ± 0.21
BW	0.198383	0.0804484	0.101933	0.152264	0.00857631	0.10 ± 0.04	0.87 ± 0.83	0.37 ± 0.36	0.34 ± 0.43	0.61 ± 0.96	-0.25 ± 0.05	0.01 ± 0.39	0.05 ± 0.83	-0.02 ± 0.29	0.13 ± 0.30	0.08 ± 0.26	0.00 ± 0.45	-0.24 ± 0.06	-0.28 ± 0.31	-0.23 ± 0.28	-0.15 ± 0.28	-0.19 ± 0.32	-0.19 ± 0.34	-0.52 ± 0.37	-0.39 ± 0.16	0.56 ± 0.30	0.13 ± 0.27	0.25 ± 0.14	-0.12 ± 0.15	0.19 ± 0.37	0.00 ± 0.01	0.30 ± 0.45	0.22 ± 0.08	0.13 ± 0.21	0.30 ± 0.40	-0.24 ± 0.36	0.37 ± 0.18	0.08 ± 0.26	0.01 ± 0.14
BWR	0.158359	0.0475476	0.0744745	0.0951179	-0.0425974	0.237216	0.17 ± 0.12	-0.32 ± 0.06	-0.36 ± 0.06	0.44 ± 0.06	-0.38 ± 0.59	0.12 ± 0.06	N/A	-0.39 ± 0.07	-0.84 ± 0.02	-0.56 ± 0.06	-0.47 ± 0.62	0.01 ± 0.46	0.11 ± 0.05	-0.38 ± 0.15	0.03 ± 0.03	-0.22 ± 0.38	0.01 ± 0.09	-0.39 ± 0.33	0.03 ± 0.05	0.46 ± 0.06	-0.41 ± 0.57	0.41 ± 0.09	-0.45 ± 0.05	0.48 ± 0.04	0.34 ± 0.45	-0.20 ± 0.39	0.33 ± 0.06	-0.42 ± 0.05	0.70 ± 0.03	0.43 ± 0.09	-0.06 ± 0.06	-0.24 ± 0.10	0.67 ± 0.03
DL1	0.0885629	-0.252145	0.00774449	0.527721	0.156141	-0.026748	-0.0277169	0.24 ± 0.06	N/A	0.21 ± 0.36	-0.12 ± 0.22	-0.63 ± 0.12	0.14 ± 0.09	0.91 ± 0.09	-0.48 ± 0.13	0.95 ± 0.05	0.82 ± 0.14	-0.03 ± 0.18	0.24 ± 0.17	0.03 ± 0.17	-0.13 ± 0.18	-0.09 ± 0.16	0.13 ± 0.24	-0.35 ± 0.13	-0.13 ± 0.16	-0.12 ± 0.19	0.80 ± 0.10	0.36 ± 0.17	0.59 ± 0.27	-0.17 ± 0.22	0.08 ± 0.17	0.72 ± 0.10	0.21 ± 0.23	0.39 ± 0.16	0.00 ± 0.24	-0.33 ± 0.22	0.52 ± 0.15	0.64 ± 0.14	0.02 ± 0.20
DL2	0.0901567	-0.258394	-0.000290946	0.52525	0.152452	-0.0245348	-0.0252725	0.995829	0.23 ± 0.06	0.18 ± 0.29	-0.10 ± 0.23	-0.65 ± 0.13	0.13 ± 0.10	0.92 ± 0.09	-0.46 ± 0.14	0.96 ± 0.05	0.74 ± 0.01	-0.01 ± 0.19	0.21 ± 0.18	0.02 ± 0.18	-0.14 ± 0.18	-0.10 ± 0.17	0.15 ± 0.24	-0.34 ± 0.18	-0.12 ± 0.17	-0.11 ± 0.19	0.82 ± 0.10	0.34 ± 0.17	0.62 ± 0.27	-0.17 ± 0.22	0.06 ± 0.18	0.74 ± 0.10	0.22 ± 0.23	0.39 ± 0.16	0.00 ± 0.24	-0.34 ± 0.23	0.55 ± 0.15	0.65 ± 0.14	0.01 ± 0.20
DLP	-0.00773973	N/A	N/A	-0.0312413	-0.0207397	0.0201699	N/A	N/A	N/A	0.28 ± 0.09	0.26 ± 0.34	0.14 ± 0.25	0.42 ± 0.06	0.06 ± 0.26	-0.01 ± 0.26	-0.07 ± 0.15	-0.98 ± 0.08	-0.74 ± 0.24	0.13 ± 0.22	0.70 ± 0.21	0.24 ± 0.24	0.61 ± 0.21	-0.70 ± 0.13	-0.30 ± 0.19	-0.76 ± 0.25	-0.02 ± 0.25	0.06 ± .024	0.26 ± 0.27	-0.26 ± 0.38	0.10 ± 0.34	-0.48 ± 0.27	0.02 ± 0.24	0.12 ± 0.33	0.24 ± 0.29	0.28 ± 0.33	-0.40 ± 0.17	0.02 ± 0.27	0.21 ± 0.22	-0.22 ± 0.28
DP	0.145201	-0.00185875	-0.0438549	0.143314	0.0679863	-0.0054812	-0.00757209	0.047219	0.0449814	-0.00609366	0.14 ± 0.05	0.04 ± 0.19	-0.20 ± 0.59	0.20 ± 0.22	0.51 ± 0.17	-0.03 ± 0.19	0.03 ± 0.05	-0.50 ± 0.30	-0.30 ± 0.20	0.18 ± 0.21	-0.06 ± 0.20	0.10 ± 0.05	-0.47 ± 0.30	-0.09 ± 0.05	N/A	0.17 ± 0.22	0.28 ± 0.25	-0.33 ± 0.19	N/A	0.14 ± 0.25	-0.22 ± 0.05	0.05 ± 0.19	0.12 ± 0.30	N/A	-0.03 ± 0.26	-0.19 ± 0.26	0.21 ± 0.21	0.27 ± 0.22	-0.05 ± 0.22
GBF	0.130697	0.354777	0.0614835	0.00572802	-0.0723303	0.198457	0.228692	-0.215966	-0.214837	0.0135673	0.0655501	0.038 ± 0.07	-0.28 ± 0.06	-0.32 ± 0.13	0.12 ± 0.14	-0.49 ± 0.11	-0.60 ± 0.24	-0.12 ± 0.04	-0.61 ± 0.12	0.26 ± 0.15	0.38 ± 0.14	0.37 ± 0.15	-0.37 ± 0.21	0.30 ± 0.11	-0.14 ± 0.13	-0.02 ± 0.16	-0.23 ± 0.13	-0.67 ± 0.11	-0.28 ± 0.23	0.51 ± 0.16	-0.43 ± 0.13	-0.73 ± 0.08	-0.39 ± 0.21	-0.45 ± 0.13	0.18 ± 0.19	0.13 ± 0.19	-0.44 ± 0.14	0.06 ± 0.14	-0.27 ± 0.16
GI	-0.0855638	-0.156443	-0.0938446	-0.134602	-0.0665986	-0.0689063	-0.0641657	-0.0278512	0.00443003	0.00247558	-0.0731936	-0.190473	0.00 ± 0.00	-0.23 ± 0.09	0.79 ± 0.61	0.14 ± 0.10	0.62 ± 0.01	-0.05 ± 0.48	0.10 ± 0.05	0.17 ± 0.13	0.12 ± 0.04	0.12 ± 0.60	-0.05 ± 0.09	0.10 ± 0.42	-0.15 ± 0.05	0.36 ± 0.67 *	-0.04 ± 0.11	0.79 ± 0.18	0.22 ± 0.19	0.03 ± 0.04	0.15 ± 0.50	0.29 ± 0.08	0.11 ± 0.07	0.14 ± 0.07	0.38 ± 0.04	0.22 ± 0.12	0.46 ± 0.05	0.41 ± 0.10	0.42 ± 0.04
GLD	0.110179	-0.141075	0.0454792	0.506976	0.146413	0.0280597	-0.0633191	0.495381	0.488823	-0.00492906	0.0890382	-0.171182	-0.0247677	0.27 ± 0.06	-0.36 ± 0.14	0.90 ± 0.06	0.83 ± 0.27	-0.11 ± 0.04	-0.20 ± 0.16	0.08 ± 0.16	-0.04 ± 0.16	0.06 ± 0.15	-0.07 ± 0.22	-0.37 ± 0.13	-0.23 ± 0.15	-0.40 ± 0.16	0.91 ± 0.06	-0.17 ± 0.16	0.59 ± 0.27	-0.37 ± 0.17	0.03 ± 0.16	0.45 ± 0.13	0.25 ± 0.22	0.46 ± 0.14	-0.36 ± 0.18	-0.30 ± 0.21	0.38 ± 0.16	0.36 ± 0.15	-0.06 ± 0.18
HCW	0.486593	0.13242	0.346711	0.557478	0.315377	0.288368	0.28744	0.174505	0.162819	-0.0205972	0.247392	0.280117	-0.280398	0.248135	0.30 ± 0.06	-0.66 ± 0.08	-0.63 ± 0.08 *	-0.36 ± 0.04	-0.23 ± 0.14	-0.06 ± 0.15	-0.13 ± 0.16	-0.04 ± 0.14	-0.14 ± 0.41	0.07 ± 0.13	0.05 ± 0.05	0.90 ± 0.04	-0.16 ± 0.14	0.88 ± 0.00	0.53 ± 0.22 *	0.74 ± 0.06	0.37 ± 0.05	-0.38 ± 0.05	-0.11 ± 0.15	0.15 ± 0.16 *	0.73 ± 0.07	0.92 ± 0.03	-0.44 ± 0.13	0.71 ± 0.08	0.77 ± 0.08 *
LA	0.146969	-0.112425	0.0609267	0.631906	0.212635	0.0728415	-0.0231222	0.583433	0.576782	-0.0406546	0.11046	-0.141953	-0.0545071	0.513553	0.288815	0.47 ± 0.08	0.99 ± 0.01	-0.09 ± 0.04	-0.03 ± 0.13	0.13 ± 0.13	0.08 ± 0.15	0.12 ± 0.14	0.03 ± 0.20	-0.15 ± 0.12	-0.17 ± 0.12	0.00 ± 0.16	0.86 ± 0.06	-0.10 ± 0.14	0.62 ± 0.22	-0.17 ± 0.18	0.06 ± 0.14	0.54 ± 0.10	0.37 ± 0.19	0.43 ± 0.10	-0.19 ± 0.11	-0.21 ± 0.19	0.55 ± 0.13	0.62 ± 0.10	0.11 ± 0.16
LC	0.149613	-0.084603	0.0454054	0.494277	0.244279	0.00972172	-0.00640889	0.452277	0.44788	N/A	0.0889294	-0.152504	0.00551406	0.382731	0.205245	0.775504	0.23 ± 0.09	0.14 ± 0.07	-0.20 ± 0.28	-0.10 ± 0.27	0.04 ± 0.27	-0.05 ± 0.26	0.09 ± 0.49	-0.26 ± 0.23	0.13 ± 0.18	0.48 ± 0.33	0.95 ± 0.31	-0.16 ± 0.20	0.71 ± 0.04	-0.32 ± 0.10	-0.04 ± 0.28	0.56 ± 0.26	0.64 ± 0.28	0.44 ± 0.15	-0.27 ± 0.13	-0.12 ± 0.24	0.59 ± 0.28	0.65 ± 0.15	0.28 ± 0.20
LJPC	0.0464961	-0.02742	0.0808723	-0.041922	-0.00278899	0.0170502	0.0620396	0.0646487	0.0780402	0.00106031	-0.0137973	-0.0185694	-0.0523451	-0.0251324	-0.0125326	-0.0794678	-0.0299393	0.22 ± 0.05	0.18 ± 0.04	-0.79 ± 0.02	0.19 ± 0.04	-0.34 ± 0.11	0.96 ± 0.00	0.07 ± 0.13	0.67 ± 0.08	-0.28 ± 0.04	-0.11 ± 0.15	-0.30 ± 0.16	-0.14 ± 0.00	0.20 ± 0.04	0.24 ± 0.16	-0.11 ± 0.05	-0.21 ± 0.23	0.03 ± 0.16	0.01 ± 0.04	0.21 ± 0.08	-0.15 ± 0.04	-0.22 ± 0.06	-0.06 ± 0.04
LL	0.187585	0.0769351	0.497809	0.403942	0.347845	0.0416025	0.120612	0.0520883	0.0432958	-0.00743153	-0.00253841	-0.0404016	-0.066833	0.0462062	0.321885	0.129506	0.112034	0.0426272	0.32 ± 0.06	-0.09 ± 0.15	-0.04 ± 0.16	-0.12 ± 0.15	0.41 ± 0.23	-0.06 ± 0.13	0.15 ± 0.15	0.24 ± 0.16	-0.23 ± 0.14	0.70 ± 0.13	-0.44 ± 0.30	-0.15 ± 0.20	0.06 ± 0.16	0.16 ± 0.13	0.07 ± 0.22	0.02 ± 0.16	0.14 ± 0.20	-0.29 ± 0.20	-0.12 ± 0.16	-0.03 ± 0.15	-0.02 ± 0.17
L*	-0.0684683	0.0552217	-0.027228	0.0526371	-0.0202343	-0.00463573	-0.0421729	-0.0210063	-0.0426862	-0.00632351	0.0528753	0.0610028	0.0418432	0.0594126	0.0387777	0.0712715	0.00116393	-0.386593	-0.0618997	0.36 ± 0.07	0.47 ± 0.13	0.82 ± 0.06	-0.84 ± 0.13	0.34 ± 0.13	-0.48 ± 0.11	-0.08 ± 0.17	0.16 ± 0.14	0.07 ± 0.15	-0.04 ± 0.17	-0.07 ± 0.19	-0.09 ± 0.15	-0.03 ± 0.14	-0.09 ± 0.18	-0.11 ± 0.14	0.08 ± 0.20	-0.17 ± 0.15	0.12 ± 0.15	0.25 ± 0.15	-0.14 ± 0.17
a*	-0.0458164	0.0201466	0.0307194	-0.0051021	-0.0089429	0.0233889	0.00305192	-0.0165061	-0.0327372	-0.0126657	0.0177945	0.100521	-0.017573	-0.0377121	0.0513202	-0.0175506	-0.0529778	0.0244398	-0.0365218	0.295204	0.30 ± 0.06	0.86 ± 0.05	0.20 ± 0.24	0.54 ± 0.12	-0.38 ± 0.13	-0.18 ± 0.17	-0.05 ± 0.15	-0.21 ± 0.16	-0.37 ± 0.36	0.34 ± 0.20	-0.26 ± 0.16	-0.33 ± 0.14	-0.26 ± 0.26	-0.27 ± 0.16	0.25 ± 0.20	-0.38 ± 0.24	-0.19 ± 0.16	0.06 ± 0.16	-0.52 ± 0.19
b*	-0.0576162	0.0445475	0.0179866	0.0222811	-0.0370278	0.0150713	-0.0386439	-0.0645205	-0.0828624	-0.00762496	0.0355389	0.101696	-0.0195947	0.0180121	0.0853458	0.0177414	-0.0517347	-0.179208	-0.0647945	0.639227	0.691073	0.32 ± 0.06	-0.45 ± 0.18	0.45 ± 0.12	-0.59 ± 0.10	-0.11 ± 0.14	0.13 ± 0.14	-0.14 ± 0.13	-0.19 ± 0.17	0.16 ± 0.16	-0.34 ± 0.15	-0.22 ± 0.13	-0.13 ± 0.11	-0.24 ± 0.13	0.17 ± 0.17	-0.41 ± 0.20	-0.08 ± 0.12	0.17 ± 0.15	-0.44 ± 0.11
LNC	0.0561206	-0.0291166	0.0708196	-0.0266799	0.008873	0.0132722	0.0420379	0.0904762	0.101981	-0.00916348	-0.0304395	-0.0245718	-0.0489552	-0.0154159	-0.0106007	-0.0657689	-0.020351	0.673324	0.051775	-0.399697	0.0221288	-0.18337	0.14 ± 0.05	-0.07 ± 0.16	0.56 ± 0.08	-0.08 ± 0.23	-0.19 ± 0.20	-0.22 ± 0.25	-0.05 ± 0.17	0.08 ± 0.28	0.12 ± 0.21	0.07 ± 0.21	-0.10 ± 0.30	-0.09 ± 0.22	-0.07 ± 0.30	-0.08 ± 0.22	-0.12 ± 0.23	-0.39 ± 0.17	-0.24 ± 0.24
LNM	-0.0260791	0.165446	0.109675	-0.0931712	0.0291577	0.0358104	-0.0407417	-0.148856	-0.148981	0.0011481	-0.0180308	0.21485	-0.00892659	-0.108693	0.0430677	-0.107078	-0.0327478	0.0345817	-0.0129264	0.176219	0.199692	0.196451	0.0260158	0.42 ± 0.06	0.17 ± 0.05	0.13 ± 0.14	-0.12 ± 0.12	-0.09 ± 0.09	-0.16 ± 0.09	0.18 ± 0.16	-0.18 ± 0.14	-0.29 ± 0.11	-0.32 ± 0.15	-0.26 ± 0.09	0.15 ± 0.16	0.03 ± 0.15	-0.10 ± 0.13	-0.09 ± 0.14	-0.29 ± 0.14
LpHA	0.0252778	-0.0218403	0.0809774	-0.0401744	0.0262407	-0.0166524	0.0481457	0.0193123	0.045803	0.00929803	-0.0659619	-0.0162729	-0.0148662	-0.0586377	-0.0292266	-0.0776981	0.0338305	0.270955	0.0627456	-0.426716	-0.324221	-0.412507	0.258948	0.0670962	0.39 ± 0.07	0.18 ± 0.16	-0.14 ± 0.14	0.12 ± 0.15	0.07 ± 0.23	-0.17 ± 0.19	0.29 ± 0.07	-0.14 ± 0.13	0.28 ± 0.23	0.05 ± 0.15	-0.08 ± 0.19	0.41 ± 0.19	-0.19 ± 0.15	-0.25 ± 0.14	0.44 ± 0.16
LW	0.421597	0.106339	0.384944	0.502566	0.278693	0.328775	0.302794	0.168914	0.159854	-0.0136055	-0.248591	0.226064	-0.215413	0.187696	0.817475	0.24006	0.168456	-0.0180563	0.316496	0.0186656	0.0384365	0.066716	-0.00975933	0.0690649	0.0126158	0.26 ± 0.06	0.00 ± 0.16	0.45 ± 0.14	0.32 ± 0.25	0.52 ± 0.15	0.08 ± 0.17	-0.01 ± 0.16	0.20 ± 0.22	0.08 ± 0.17	0.63 ± 0.14	0.37 ± 0.19	0.15 ± 0.18	0.42 ± 0.14	0.31 ± 0.17
RMD	0.156711	-0.0435989	0.0646631	0.551497	0.166547	0.0505193	-0.0584348	0.463428	0.45678	-0.0351488	0.111676	-0.0717142	-0.0591788	0.518647	0.256292	0.603221	0.420565	-0.0633718	0.033412	0.0751876	-0.0436704	0.0262587	-0.0365396	-0.10952	-0.0515441	0.214186	0.39 ± 0.07	-0.15 ± 0.15	0.76 ± 0.36	-0.17 ± 0.17	-0.01 ± 0.15	0.47 ± 0.11	0.26 ± 0.18	0.43 ± 0.13	-0.22 ± 0.17	-0.20 ± 0.19	0.49 ± 0.13	0.53 ± 0.12	-0.04 ± 0.16
SRW	0.320957	0.0352676	0.458359	0.399532	0.273595	0.355559	0.303746	0.140634	0.132262	-0.0163305	0.0627427	0.0723686	-0.118342	0.146659	0.463955	0.1674	0.086525	0.0283714	0.31971	0.00983158	-0.00296398	0.0101323	0.0423725	0.0223584	0.0187385	0.454438	0.145883	0.28 ± 0.06	-0.27 ± 0.09	-0.06 ± 0.21	0.24 ± 0.11	0.21 ± 0.14	-0.03 ± 0.23	0.03 ± 0.06	0.41 ± 0.18	-0.11 ± 0.13	-0.06 ± 0.17	0.03 ± 0.16	0.13 ± 0.17
SW	0.142721	0.0146398	0.181997	0.313552	0.121857	0.0724666	-0.06628	0.205896	0.204306	-0.00241363	0.0223949	-0.0167085	-0.0240415	0.239702	0.242979	0.264155	0.193722	-0.0390412	0.248945	-0.0051146	-0.0660095	-0.0450122	-0.0416703	-0.0821833	0.00151209	0.261722	0.230763	0.155773	0.12 ± 0.05	-0.19 ± 0.31	0.26 ± 0.19	0.47 ± 0.26	0.02 ± 0.37	0.62 ± 0.04	-0.28 ± 0.31	0.10 ± 0.19	0.42 ± 0.30	0.29 ± 0.20	0.06 ± 0.27
TBLW	0.35576	0.28076	0.430651	0.403489	0.198006	0.497864	0.51264	0.05229	0.0431442	-0.00775423	0.0873819	0.416263	-0.172082	0.0957601	0.615625	0.096026	0.0716653	0.0319638	0.280616	0.0160925	0.0762366	0.0716045	0.020632	0.150838	0.017056	0.593193	0.125056	0.463175	0.165985	0.18 ± 0.06	-0.60 ± 0.16	-0.33 ± 0.17	-0.77 ± 0.30	-0.42 ± 0.17	0.87 ± 0.04	-0.55 ± 0.25	-0.15 ± 0.21	0.30 ± 0.19	-0.72 ± 0.18
TBW	0.254413	0.0468173	0.254571	0.466878	0.285268	0.240018	0.21382	0.22153	0.21259	-0.0103128	0.0867465	0.085036	-0.125703	0.230625	0.520362	0.284093	0.196507	-0.0295454	0.236909	0.0036239	-0.0331119	-0.00805119	-0.0276807	-0.0131416	0.010585	0.47858	0.267829	0.364688	0.243666	0.398921	0.26 ± 0.05	0.18 ± 0.14	0.40 ± 0.22	0.23 ± 0.07	-0.43 ± 0.18	0.80 ± 0.05	-0.19 ± 0.16	-0.38 ± 0.16	0.75 ± 0.10
THW	0.301628	-0.190424	0.143447	0.606796	0.336166	0.206516	0.135745	0.418334	0.409792	-0.017087	0.129668	-0.106482	-0.120031	0.37046	0.528961	0.487372	0.370991	-0.0335291	0.197013	0.00970471	-0.0305667	-0.00375882	-0.0267618	-0.130399	-0.0343256	0.493358	0.414033	0.383614	0.232766	0.302708	0.473965	0.40 ± 0.07	0.37 ± 0.16	0.57 ± 0.11	-0.24 ± 0.15	-0.16 ± 0.17	0.88 ± 0.03	0.19 ± 0.14	0.16 ± 0.16
TPW	0.314389	-0.0332143	0.202411	0.445767	0.257331	0.249881	0.173363	0.20753	0.2041	-0.00715844	0.0849673	0.0931488	-0.0820412	0.238716	0.508612	0.307612	0.195074	-0.0253126	0.176476	0.0168349	0.0107673	0.0378941	-0.0429887	-0.00243269	0.0383	0.492313	0.273793	0.38464	0.249494	0.425116	0.275252	0.499732	0.14 ± 0.05	0.21 ± 0.21	-0.71 ± 0.37	0.23 ± 0.23	0.38 ± 0.24	-0.10 ± 0.23	0.77 ± 0.08
TW	0.15767	-0.0746512	0.166983	0.424109	0.235295	0.138601	0.0551605	0.304835	0.293493	-0.00304441	0.0497256	-0.0707146	-0.0751423	0.296289	0.331732	0.378407	0.284551	-0.0240011	0.202476	-0.00251829	-0.077736	-0.0569776	-0.00952047	-0.141523	-0.026473	0.327162	0.29782	0.271558	0.40951	0.173503	0.336238	0.464827	0.341466	0.30 ± 0.06	-0.41 ± 0.18	0.01 ± 0.21	0.34 ± 0.16	0.31 ± 0.07	0.20 ± 0.17
UBLW	0.376698	0.248997	0.476932	0.444819	0.235914	0.51648	0.52773	0.0807014	0.0704442	-0.00822357	0.0833932	0.380533	-0.186339	0.110749	0.641263	0.126522	0.08896	0.0237068	0.320592	0.0175239	0.0590712	0.0655006	0.0159812	0.134377	0.0188571	0.624025	0.147023	0.642939	0.182856	0.959684	0.439155	0.350097	0.458814	0.211651	0.16 ± 0.05	-0.51 ± 0.26	-0.17 ± 0.21	0.24 ± 0.19	-0.61 ± 0.20
UBW	0.302448	0.190936	0.277711	0.438328	0.255918	0.278345	0.25488	0.113424	0.105027	-0.00501786	0.102921	0.280442	-0.154146	0.175881	0.594263	0.203593	0.143944	-0.0189262	0.225092	0.0195263	0.00794643	0.0342859	-0.0261278	0.0537373	0.00231656	0.554819	0.218274	0.376841	0.240293	0.539313	0.876399	0.397269	0.314949	0.294347	0.56144	0.15 ± 0.05	-0.28 ± 0.18	-0.36 ± 0.23	0.82 ± 0.07
UHW	0.388142	-0.0010745	0.226004	0.61201	0.327774	0.290906	0.275098	0.304517	0.296694	-0.00493315	0.14509	0.108662	-0.156791	0.314838	0.656184	0.411806	0.300836	-0.0178765	0.204076	0.0101682	0.00998865	0.0310409	-0.0183514	-0.0362199	-0.015796	0.614683	0.379771	0.445699	0.194806	0.505392	0.509937	0.901336	0.540304	0.404674	0.542467	0.520039	0.23 ± 0.06	0.20 ± 0.16	-0.03 ± 0.19
ULW	0.361811	0.142541	0.394189	0.766504	0.444967	0.19947	0.133568	0.367513	0.357921	-0.0106038	0.132702	0.246012	-0.141471	0.370856	0.658148	0.448546	0.371024	-0.0356297	0.462566	0.0637236	0.017198	0.0477802	-0.0334472	0.029513	-0.0499785	0.613932	0.406533	0.403817	0.492512	0.563044	0.480345	0.493826	0.476346	0.444389	0.584268	0.55391	0.596811	0.25 ± 0.06	-0.27 ± 0.18
USW	0.367646	0.104706	0.289712	0.521448	0.323293	0.327272	0.281059	0.199075	0.186554	0.0030726	0.110896	0.208458	-0.163585	0.249098	0.677754	0.291316	0.194486	-0.0193618	0.255428	0.00537533	-0.0067964	0.0224486	-0.0179502	0.0219274	0.0173954	0.645563	0.280905	0.4736	0.291443	0.574343	0.714348	0.541105	0.730116	0.388765	0.615854	0.79892	0.641071	0.616499	0.22 ± 0.06
	Phenotypic correlations below the diagonal, genetic correlations above the diagonal, heritabilities on the diagonal
	* - covariate HCW removed from the model in order to achieve convergeance
	N/A - nonconvergeance for genetic correlations and not enough observations for phenotypic correlations
